# Supplementary material for: Facile Synthesis of Gallium (III)-Chitosan Complexes as Antibacterial Biomaterial
Source: Pharmaceutics. 2021 Oct 15;13(10):1702. doi: 10.3390/pharmaceutics13101702 (PMC8541496; doi:10.3390/pharmaceutics13101702)
Supplement: Supplementary file 1 [file pharmaceutics-13-01702-s001.zip]

Archive with 1 entries (1 files):
- pharmaceutics-1377567-supplementary.pdf
